# Supplementary material for: DrugSim2DR: systematic prediction of drug functional similarities in the context of specific disease for drug repurposing
Source: Gigascience. 2023 Dec 19;12:giad104. doi: 10.1093/gigascience/giad104 (PMC10729734; doi:10.1093/gigascience/giad104)
Supplement: giad104_Supplemental_Files [file giad104_supplemental_files.zip]

Archive with 3 entries (3 files):
- Table S1_Supplementary Material.xlsx
- Table S2-4_Supplementary Material.xlsx
- Wu J et al Supplement material.pdf
