# Supplementary material for: DrugSim2DR: systematic prediction of drug functional similarities in the context of specific disease for drug repurposing
Source: Gigascience. 2023 Dec 19;12:giad104. doi: 10.1093/gigascience/giad104 (PMC10729734; doi:10.1093/gigascience/giad104)
Supplement: giad104_Supplemental_Files [file giad104_supplemental_files.zip › Table S1_Supplementary Material.xlsx]

## Sheet: Table S1_Supplementary Material
Supplementary Table S1. Candidate drugs for lung cancer identified by DrugSim2DR with FDR < 0.1.
DrugBank ID	Drug Name	Main indications	Centrality Score	FDR	Evidence
DB06195	Seliciclib	Multiple cancers including lung cancer	0.004	< 0.001	PMID: 15827128
DB11638	Artenimol	Falciparum infections	0.0015	< 0.001
DB00157	NADH	Pernicious anemia	0.0013	< 0.001
DB00563	Methotrexate	Multiple cancers including lung cancer	0.0054	0.094	FDA approved
DB00642	Pemetrexed	Lung cancer/Ovary cancer	0.0053	0.094	FDA approved
DB02116	Olomoucine		0.0047	0.094	PMID: 9344580
DB02950	Hymenialdisine	Leukemia	0.0045	0.094
DB03428	SU9516		0.0045	0.094	PMID: 27622654
DB03496	Alvocidib	Multiple cancers including lung cancer	0.0042	0.094	PMID: 32558295
