# Supplementary material for: DrugSim2DR: systematic prediction of drug functional similarities in the context of specific disease for drug repurposing
Source: Gigascience. 2023 Dec 19;12:giad104. doi: 10.1093/gigascience/giad104 (PMC10729734; doi:10.1093/gigascience/giad104)
Supplement: giad104_Supplemental_Files [file giad104_supplemental_files.zip › Table S2-4_Supplementary Material.xlsx]

## Sheet: Sheet1
Supplementary Table S2. Comparison of breast cancer candidate drugs identified by different approaches.
DrugSim2DR	Evidence	DvD	Evidence	SubtypeDrug	Evidence	CMap
Fluoxymesterone	FDA approved	Acetazolamide	PMID: 24155029	Ajmaline		Trichostatin A	PMID: 30334455
Gestrinone	PMID: 34921996	Thioproperazine		Ampyrone		Scriptaid	PMID: 34102995
Pyrazole	PMID: 34319030	Resveratrol	PMID: 36194371	Chlorzoxazone		Isotretinoin
Fomepizole		Procainamide	PMID: 15325017	Glibenclamide	PMID: 23714264	4,5-dianilinophthalimide
Medroxyprogesterone acetate	PMID: 31805393	Mecamylamine		Latamoxef		Irinotecan
Supplementary Table S3. Comparison of lung cancer candidate drugs identified by different approaches.
DrugSim2DR	Evidence	DvD	Evidence	SubtypeDrug	Evidence	CMap	Evidence
Seliciclib	PMID: 15827128	Celastrol	PMID: 36202184	Emetine	PMID: 26332055	Tomelukast
Artenimol		Dydrogesterone		Puromycin		Verteporfin	PMID: 35785700
NADH		Demecarium bromide		0297417-0002B		Prestwick-675
Methotrexate	FDA approved	Prochlorperazine	PMID: 34742922	SC-58125		Prestwick-692
Pemetrexed	FDA approved	Minaprine		Pimozide	PMID: 32094348	Iodixanol
Hymenialdisine	PMID: 9344580	Minoxidil		Iloprost	PMID: 35707728	Atractyloside
4-Iodopyrazole		Tocainide		Novobiocin	PMID: 1646065	Streptozocin
SU9516	PMID: 27622654	Flavoxate		Metoprolol		3-acetamidocoumarin
Alvocidib	PMID: 32558295	Prestwick-1100		Clomipramine		Indoprofen	PMID: 26951145
Supplementary Table S4. Comparison of leukemia candidate drugs identified by different approaches.
DrugSim2DR	Evidence	DvD	Evidence	SubtypeDrug	Evidence	CMap	Evidence
Grn163l	PMID: 32334833	Carcinine		Glibenclamide		dyclonine
Triglyme		Benserazide		Ajmaline		lycorine	PMID: 36943465
